# Supplementary material for: Cardiovascular Implantable Electronic Devices Enabled Remote Heart Failure Monitoring; What We Have Learned and Where to Go Next
Source: J Cardiovasc Dev Dis. 2023 Mar 31;10(4):152. doi: 10.3390/jcdd10040152 (PMC10142884; doi:10.3390/jcdd10040152)
Supplement: Supplementary file 1 [file jcdd-10-00152-s001.zip]

Archive with 1 entries (1 files):
- jcdd-2299897-supplementary.pdf
